# Supplementary material for: Close to the Comfort Zone: Stakeholders’ Perspectives on Implementing Leisure Activities in Dementia and Eldercare
Source: Behav Sci (Basel). 2025 Mar 12;15(3):347. doi: 10.3390/bs15030347 (PMC11939336; doi:10.3390/bs15030347)
Supplement: Supplementary file 1 [file behavsci-15-00347-s001.zip]

Archive with 1 entries (1 files):
- behavsci-3390550-supplementary.pdf
